# Supplementary material for: Plasma methionine metabolic profile is associated with longevity in mammals
Source: Commun Biol. 2021 Jun 11;4:725. doi: 10.1038/s42003-021-02254-3 (PMC8196171; doi:10.1038/s42003-021-02254-3)
Supplement: Supplementary file 4 — Supplementary Data 1 [file 42003_2021_2254_MOESM4_ESM.xlsx]

## Sheet: Metabolomics
Sample ID	Animal	Alanine	Arginine	Asparagine	Aspartate	Glutamate	Glycine	Histidine	Isoleucine	Leucine	Phenylalanine	Proline	Serine	Threonine	Tryptophan	Tyrosine	Valine	Betaine	Carnitine	Choline	a-Ketoglutarate	Citrate	Fumarate	Malate	Pyruvate	Succinate	SAH	Pyridoxal	Pyridoxamine	Cystationine	Cysteine	Homocysteine	Methionine	Glutathione	SAM	Taurine
PA1.d	Mouse	10028.1	1729.11	486.272	340.428	142.614	623.945	845.926	888350	869035	1183.97	21838.5	3441.41	3598.87	66647.4	226.607	79217.2		3485.68	207893	459.078		189.637	1270	447.435	7984.34	71.3931	209.946	807.969	2587.85	220381	747.404	8200.35	14254.3	178.235	1090.38
PA2.d	Mouse	8471.27	1358.8	413.155	272.111	134.761	537.092	666.212	622555	617524	776.095	17232.1	3254.54	2995.82	42107.7	237.147	62983.7	28694	3286.92	161917	466.462	316.422	164.987	966.724	480.536	4976.44	76.6268	177.693	647.269	2538.32			14496.6	13779	29.3334	1188.83
PA3.d	Mouse	10145.9	2040.39	367.423	296.373	98.2723	649.261	1298.92	830941	830618	1061.96	22923.4	3176.4	3909.33	58683.7	214.645	74709.8	29638	3536.78	195947	358.417	345.71	165.476	1053.56	466.588	6830.58	61.1069	286.493	735.683	2539.08	215705	813.205	9659.92		94.121	1170.25
PA4.d	Mouse	9841.01	1058.42	333.655	289.788	163.079	820.935	1152.54	800677	793078	1182.45	18477.5	3150.74	2994.97	56955	193.917	72958.8	30104.2	3828.4	198273	492.717	391.084	131.755	1204.38	399.354	6707.69	97.8749	200.946	566.558		238497	888.797	7466.79	13566.4	98.5562	1120.13
PB1.d	Rat	13960.6	19627.6	537.486	505.349	469.026	751.397	1531.67	1.23374e+06	1.21036e+06	1329.84	33366.4	7425.54	8602.12	141449	374.584	92240.1	110684		50443.9	82.0226	141.48	97.1915	205.344	120.225	2097.14	44.3652	231.159	414.504	1796.81	285990	845.845	8759.01	5446.44	78.3165	633.322
PB2.d	Rat	10925.9	5721.02	291.359	386.783	406.556	651.4	887.152	842238	834470	765.925	19329.5	3877.9	6708.76	119928	215.81	75376.8	83474.2	13108.7	47611.7	21.9928	133.029	86.2505	179.134	185.816	2547.44	50.8666	186.442	307.26	1990.41	299765	840.84	319.854	61.3747	5.40624	131.667
PB3.d	Rat	11217.8	12340.5	554.237	412.771	442.282	1021.53	1147.98	1.05724e+06	1.04792e+06	1021.46	24349.5	6317.8	7104.57	136623	339.779	82382.4	77447.9	13777.5	39228	28.0144	40.2959	61.5626	118.794	107.258	1338.95	17.8164	243.108	203.086	1601	246799	667.671	14589.7	987.571	47.8993	559.289
PB4.d	Rat	9905.17	8553.79	205.71	366.817	365.769	748.711	894.303	1.00838e+06	999001	840.048	22375.5	4998.48	5611.62	121188	267.211	83659.5	72155.2	12251.2	39848.2	44.9329	138.995	83.8762	189.147	97.5357	2652.13	42.9645	161.424	324.662	1827.96	305174	686.32	4798.48	2948.55	97.3099	659.667
PB5.d	Rat	8352.37	15247.1	821.296	647.033	433.41	1049.96	2352.54	1.65281e+06	1.64276e+06	1718.29	33276	7650.73	6936.82	174880	524.058	106330	93034	11512.1	36945.3	86.6231	41.5672	114.686	113.282	192.911	1035.09	17.8447	191.266	196.122	1095.32	197025	487.508	12004.3	778.552	35.2192	389.29
PC1.d	Guinea pig	4920.62	11648.4	88.1734	351.559	257.986	2110.68	4050.3	3.30523e+06	3.23974e+06	2819.65	74645.2	5699.48	5033.05	551913	431.213	297477	168933	11501.3	153929	1285.31	4404.9	202.629	1077.48	359.224	9715.05	196.274	899.84	1947.75	610.534	313221	498.336	2515.78	55.0976	70.1458	380.563
PC2.d	Guinea pig	6114.24	6714.09	184.68	541.165	261.735	2091.88	4009.65	4.19894e+06	4.16675e+06	3249.76	56372.8	5059.56	3355.03	434479	345.546	320406	63406.3	19913.1	137538	1503.8	12716.1	183.065	1540.27	250.137	14187.4	415.238	825.117	3229.45	868.278	339253	402.726	3791.61	244.258	244.771	329.762
PC3.d	Guinea pig	4912.97	5216.97	118.293	390.672	249.933	2311.7	2748.83	2.31459e+06	2.26434e+06	2306.73	49293.1	3727.61	2384.49	337402	196.224	168658	123443	27062.8	120553	1343.39	5906.18	183.694	1184.51	317.51	10138.8	243.369	777.165	2950.26	865.743	257827	321.176	1425.86	211.62	122.638	262.971
PC4.d	Guinea pig	7532.37	6903.71	150.338	570.898	166.346	2413.19	3697.05	3.13367e+06	3.17841e+06	3036.78	52864.3	5348.07	4386.94	419822	309.478	226706	88562	13401	120885		4462.9	235.073	1775.38	100.453	23336.5	279.491	924.913	3861.14	611.739	329342	400.204	2121.12	401.82	196.44	223.147
PC5.d	Guinea pig	7178.51	6949.27	73.247	366.818	229.099	1952.1	3557.24	2.93528e+06	2.87754e+06	2926.49	60446.5	5243.52	4170.41	400781	314.712	215787	74544.6	24102.1	117553	1501.01	7580.87	192.87	1286.39	202.1	12120.6	149.505	666.543	2625.04	1126.11	241475	314.124	2135.5	18.5335	10.7443	87.161
PD1.d	Rabbit	11828.9	12094.3	467.855	843.278	200.512	3295.81	5290.47	3.64371e+06	3.60427e+06	2839.08	134406	8171.74	9492.74	698223	560.102	388578	283322	11082	131235	222.512	13774.7	423.006	2932.06	297.013	3391.9	126.149	1079.2	434.816	19276.5	219210	1159.46	11404.3	808.363	80.302	63.3985
PD2.d	Rabbit	11656.9	9273.35	297.965	847.473	181.268	2678.53	5176.82	2.92389e+06	2.87363e+06	2195.38	66222.1	6379.67	8708.87	621820	456.353	333841	104622	24776.6	112891	253.646	12972.1	647.595	3233.35	383.565	3031.94	86.4642	796.682	190.749	13806.7	209176	1150.44	7456.97	625.944	136.174	210.309
PD3.d	Rabbit	15039.3	12116.1	542.757	865.227	181.717	3020.4	4808.75	4.35769e+06	4.29017e+06	2525.48	90345.1	6759.3	8598.96	701392	507.878	491116	125339	15078.9	129334	449.473	22210.8	514.875	4313.65	659.736	3589.82	52.0805	968.656	254.147	12563.6	206094	1668.72	11004.3	624.586	52.06	171.23
PD4.d	Rabbit	17382.9	16985.1	485.365	997.835	169.688	3250.43	5719.18	5.3044e+06	5.18545e+06	2968.2	102710	5939.64	10682.7	923877	706.588	618315	210982	6341.58	157506	524.471	38515	674.363	5703.78	596.154	4789.06	126.081	1209.75	298.07	18535.4	232886	1847.78	11335.8		186.621	135.042
PD5.d	Rabbit	12356.5	16509.7	485.519	1080.48	130.907	3212.45	5628.96	4.98922e+06	4.94802e+06	2931.85	101415	5964.06	9451.36	844694	777.01	517497	312318	5682.36	146450	174.635	21269.6	438.632	2246.73	502.973	2954.39	82.4404	1024.35	255.221	15457.9	233684	1552.89	6953.09	462.115	106.438	206.307
PE1.d	Cat	16682.9	19942.8	584.809	816.984	324.459	1397.28	3956.55	3.3255e+06	3.30013e+06	3483.05	106347	5032	4376.36	588510	506.974	224423	190877	6757.25	123542	50.1147	4792.3	132.167	589.133	109.745	2259.21	129.648	846.014	223.548	24500.6	184102	1432.27	3945.63	480.15	7.50398	378.445
PE2.d	Cat	18249.3	13608.2	279.357	746.611	554.899	1505.13	3506.27	2.92979e+06	2.90268e+06	3090.44	70565.3	3845.79	6261.31	542901	397.42	182449	120715	4679.45	135743	130.331	5055.1	180.781	475.682	77.2819	2380.73	197.19	1106.1	183.319	8469.28	7183.2	28.8099	3540.29	2971.8	55.5624	370.282
PE3.d	Cat	8486.91	17526.3	392.438	509.046	502.41	1588.9	3885.61	2.54155e+06	2.52402e+06	3521.03	76625.3	4351.48	4690.33	651222	528.689	143770	193678	4316.82	146189	109.177	5745.09	181.512	715.018	70.8698	2276.75	156.208	990.445	199.379	29972.2	199722	1589.82	7072.96	174.907	98.7595	428.101
PE4.d	Cat	15178.1	15834.2	490.612	973.31	381.262	1386.64	3718.9	3.84629e+06	3.81267e+06	3353.94	147469	4918.56	6783.54	582628	439.298	210080	159417	4397.91	142800	124.227	7223.91	267.646	1680.2	94.8304	2471.24	147.385	997.576	159.989	12468.6	36068.6	107.722	5584.04	428.93	16.5684	305.465
PE5.d	Cat	22641.9	21780.4	462.491	812.228	525.918	1308.73		4.31163e+06	4.17867e+06	4388.93	162126	4858.77	6462.09	663500	472.151	252718	164068	5818.15	149830	148.339	8478.65	323.98	1873.93	119.996	2815.27	174.157	884.964	224.682	17245.7	153704	1435.41	7921.54	2934.8	77.4983	322.377
PF1.d	Dog	14215.5	23440.8	561.722	555.91	221.482	1635.87	3181.62	2.45798e+06	2.45798e+06	2264.11	129665	5890.21	6393.53	683962	290.067	220467	618069	6811.93	164565	31.6806	2003.84	150.348	499.054	80.9978	4272.07	219.377	974.88	267.823	8681.26	125291	2137.41	1633.6	169.412	39.189	310.341
PF2.d	Dog	13201.2	29450	731.158	456.806	279.798	1250.5	3858.97	3.06486e+06	3.03366e+06	2994.67	72623	6236.71	8589.14	842653	316.065	235875	442052	3761.76	166606	44.3488	4523.81	98.8466	535.644	58.9627	4811.81	205.245	989.379	369.493	13094.8	96981	993.81	1092.27	201.887	12.9455	433.536
PF3.d	Dog	15868	18731.4	789.335	490.999	251.036	1201.97	2832.87	3.21198e+06	3.17616e+06	2750.63	74950.2	5908.92	15107.2	605112	217.097	241571	402124	2493.39	174566	52.7693	7524.2	147.822	487.771	83.4388	4167.64	101.304	1013.9	336.637	7788.93	51966.9	244.992	290.67	1300.64	14.1114	244.583
PF4.d	Dog	11786.5	14058.9	581.325	438.554	158.876	1356.89	3067.8	2.52618e+06	2.42887e+06	1928.69	78048.1	5767.51	10397.7	622006	278.05	230798	576475	1989.8	150248	52.0231	5419.06	113.605	675.405	57.8732	4838.3	119.344	924.135	232.371	12510.2	205992	4117.22	486.452	1093.03	7.10373	413.312
PF5.d	Dog	10201.8	12864.2	520.767	431.812	116.977	1628.39	2729	2.2455e+06	2.22788e+06	2192.16	190857	5897.74	4600.96	739252	275.499	203300	617135	930.544	163191	27.3073	3875.6	181.662	397.034	79.9621	4174.66	152.056	948.435	459.364	12168.1	147865	3439.92	649.267	203.297	29.6733	251.834
PG1.d	Sheep	5357.12	12872	430.601	391.884	315.084	711.031	1896.49	2.49398e+06	2.45697e+06	2301.01	28102.2	1940.52	2670.55	357530	408.605	225971	148372	6936.8	72650.8	1393.81	306.564	230.271	412.038	150.829	4480.54	199.972	956.313		6169.48	59683	256.177	1133.8	13.1892	14.337	86.8791
PG2.d	Sheep	6910.82	23100.2	348.478	528.039	348.789	1662.14	1548.08	2.77575e+06	2.74151e+06	2077.73	28969	2808.33	2024.28	231010	305.01	253912	174799	8078.34	41668.2	1610.77	7063.59	219.283	1271.13	220.974	5733.19	236.604	1097.25	133.63	2659.86	70105.9	720.414	824.219		23.0746	258.271
PG3.d	Sheep	9012.23	18768.4	752.265	525.756	443.594	1389.25	1905.87	3.64027e+06	3.69034e+06	2314.02	39129.4	2543.31	5083.7	381032	355.267	328329	203828	6768.85	31613.3	2473.35	13737	156.427	1949.34	387.936	7206.68	234.012	1031.15	132.831	4366.88	101094	732.434	2083.85	17.74	20.0104	210.635
PG4.d	Sheep	7374.02	21914.9	542.577	393.078	467.661	1621.02	2157.17	3.14495e+06	3.13888e+06	1986.34	37028.5	2308.08	4117.09	365577	337.231	295303	181944	3823.38	22389.9	1556.33	7910.33	145.416	1130.28	293.715	4776.52	201.475	815.546	112.455	2776.64	22080.4	123.67	1642.7	7.31195	12.4397	242.796
PG5.d	Sheep	9141.33	19739.1	655.711	653.805	452.255	1294.35	2700.12	4.72902e+06	4.68162e+06	2876.08	46239.2	2803.25	4576.86	490509	541.929	434771	205567	9696.3	78502.5	2102.21	12223.8	152.161	1321.67	274.373	6657.26	259.966	894.003	115.423	5532.69	115357	923.717	2069.85	13.0751	33.8914	131.775
PH1.d	Pig	18570.5	28599.4	570.724	639.685	520.307	3034.24	4184.7	5.62151e+06	5.6035e+06	5654.31	159396	3254.67	6396.68	492362	924.931	574846	470565	1872.84	119280	1196.23	2983.15	325.934	1735.98	209.964	5550.54	363.831	1104.28	101.624	1088.66	290107	1700.66	2311.67		28.6274	298.545
PH2.d	Pig	19216.1	39880.8	552.904	1007.95	400.998	3458.61	4581.49	6.69964e+06	6.60536e+06	6327.93	324524	4647.44	8484.44	1.03634e+06	1183	689329	655148	1784.73	120974	373.11	2833.08	320.989	1848.05	160.254	5917.98	418.839	1035.15	73.4486	1626.23	215880	2852.92	3384.59	6.0308	23.7094	514.219
PH3.d	Pig	16336.9	26155	278.548	725.422	473.668	3848.07	5091.58	5.19619e+06	5.09976e+06	5481.94	207878	3896.22	6440.34	976396	689.475	508901	628644	1197.65	125414	1095.62	2588.18	282.705	1417.7	268.077	5628.86	367.795	947.798	60.0499	1406.62	246961	1581.1	2794.09	3.45819	17.7107	333.733
PH4.d	Pig	14853.9	22943.2	470.595	875.348	395.302	3351.45	3946.5	6.00642e+06	5.89147e+06	5244.72	204382	3407.24	9207.42	815487	803.666	622414	502691	2708.67	109700	1434.83	2561.31	436.423	1972.82	377.343	6565.28	220.699	967.08	85.5838	2883.14	241072	2307.14	2795.77	11.348	0	278.889
PH5.d	Pig	15765.9	24745.5	607.275	839.896	335.272	2436.36	4985.04	6.56858e+06	6.48541e+06	5652.38	210096	4561.96	8993.79	849107	831.09	639472	674520	5851.57	93092.5	232.036		251.289	1594.21	217.061	4553.63	404.51	1067.03	118.793	1826.72	151225	1308.82	4021.79	12.753	23.6403	462.595
PI1.d	Cow	9785.1	11687.7	349.949	541.665	339.767	1720.86	4980.35	3.98233e+06	4.11586e+06	3120.38	55771.6	3692.05	3778.71	374310	260.75	394767	392476	2905.26	100396	440.884	538.517	155.073	1194.05	209.88	2964.96	96.3989	967.182	1826.82	6905.32	59716.2	110.506	2213.19	38.322	ND	468.479
PI2.d	Cow	9835.91	20316	599.485	555.548	326.185	1573.11	4199.47	4.79262e+06	4.68521e+06	3968	113406	3616.75	4205.97	590980	578.801	403476	554708	3140.37	152975	471.417	7463.15	180.754	1468.13	198.308	2557.2	51.7306	1005.15	916.163	6219.49	42499.9	90.0225	537.428	21.1721	ND	166.521
PI3.d	Cow	8643.45	13903.1	523.177	397.626	257.727	1579.23	2619	2.71164e+06	2.64442e+06	2642.9	90437.4	3774.39	4876.03	552796	438.273	219395	507576	7496.73	128942	151.181	14876.6	123.006	986.045	192.724	1615.1	53.1146	831.605	1080.94	6050.91	24705.2	50.8234	2638.7	15.5693	ND	311.188
PI4.d	Cow	11762.7	12114.2	695.593	588.741	192.717	1328.62	3434.66	3.38705e+06	3.31023e+06	3312.73	113968	3671.45	3622	501280	538.79	332181	403689	5846.6	113828	366.982	8282.19	174.165	856.429	278.938	1551.4	75.9376	978.441	888.37	4186.65	23540.1	28.359	2719.49	7.77079	ND	195.113
PJ1.d	Horse	10454.4	18966.6	96.9011	507.387	295.118	1407.27	2551.97	2.7617e+06	2.72903e+06	3196.11	56374.5	7210.11	3545.5	582073	640.237	277094	155485	3142.13	32756.2	149.598	5120.8	163.905	566.239	133.907	2253.92	ND	879.088	614.012	421.05	43629.2	ND	2310.66	74.854	ND	70.8784
PJ2.d	Horse	10147.6	18265.4	132.75	538.106	205.223	2183.92	3890.54	2.72226e+06	2.69374e+06	2976.18	77158.6	7926.65	5261.61	529262	555.405	284489	171066	5717.75	73368	112.571	7355.81	118.823	633.859	250.635	1636.29	ND	938.827	693.019	219.578	7378.71	ND	1983.41	44.3234	ND	81.8634
PJ3.d	Horse	7137.56	21734.7	71.9349	352.047	258.4	1830.7	2397.1	2.09427e+06	2.05659e+06	2674.05	37459.6	6004.12	1995.96	427657	514.762	235256	124525	5385.5	56220.3	185.99	4102.58	166.292	625.585	138.223	1905.89	ND	906.42	562.944	394.855	12476.5	ND	2613.87	24.8528	ND	101.959
PJ4.d	Horse	6805.37	16868.1	94.1709	445.167	370.189	1547.93	2556.33	2.46492e+06	2.44974e+06	3075.72	35841	5114.33	2175	608903	531.098	228871	108118	4395.9	55594.2	144.34	893.29	93.5328	275.936	154.281	1399.85	ND	1020.45	668.499	382.431	54337.8	ND	1710.9	46.4993	ND	195.541
PJ5.d	Horse	8124.99	21109.8	114.04	484.746	294.577	1492.57	3059.29	2.59257e+06	2.57659e+06	3005.1	47792.2	5808.96	2144.09	579958	564.035	252161	126711	6089.64	66753.4	130.072	6623.15	172.714	529.1	110.369	1674.08	ND	942.135	853.847	834.726	64627	ND	2185.94	29.0018	ND	117.174
PK1.d	Human	7071.76	5285.47	639.836	487.652	132.151	966.356	3925.69	3.59028e+06	3.56155e+06	2902.55	97227.8	2737.58	3408.89	742143	563.329	355525	53097.1	28220.4	46362.4	276.449	927.921	165.218	304.14	169.558	1411.23	100.322	927.916	9306.88	241.606	411435	1042.1	1141.81	70.0655	37.1238	218.311
PK2.d	Human	9251.99	7176.92	630.805	411.169	144.98	947.933	3923.23	3.14541e+06	3.1198e+06	3073.13	97836.3	3037.71	6675.74	647043	345.074	340732	60412.3	10769.1	53019.6	348.174	1419.56	313.129	405.652	258.165	1705.56	89.6868	902.51	8666.49	250.753	316669	1091.76	1593.96	234.738	76.1426	228.274
PK3.d	Human	12191.1	12190.1	1146.6	735.159	132.706	1030.46	5364.86	5.07142e+06	5.02434e+06	3705.9	149906		9154.86	689154	644.931	478547	97668.8	27836.8	43399	475.105	2484.92	353.126	450.327	402.563	1378.6	184.54	1122.69	8513.3	949.11	356209	1542.86	2675.74	157.631	62.3589	292.05
PK4.d	Human	13077.3	7197.97	644.774	340.001		733.693	3240.99	2.88338e+06	2.85689e+06	3136.54	121556	2823.03	6219.1	578940	533.361	279155	106051	28140.7	48392.7	586.161	1154.38	294.845	273.079	792.882	930.077	170.89	916.719	9587.58	1246.33	358835	1189.08	1743.84	165.596	91.1893	200.927
PK5.d	Human	13063.3	8926.99	877.754	564.623	173.094	843.818	4083.25	3.98711e+06	3.95098e+06	3036.91	201326	3164.69	6042.47	662530	556.638	410170	64388.2	9908.43	51150	587.896		414.784	475.215	729.577	1007.96	158.426	1189.1	10098.5	329.224	320193	1554.18	1758.66	75.9566	53.8244	297.48
PK6.d	Human	7712.33	6396.12	859.18	375.68	119.508	913.424	3406.3	3.20906e+06	3.26319e+06	2545.71	98715.9	3387.54	4963.72	452811	448.161	342116	75575.6	48883	39969.7	271.301	1347.71	296.487	304.666	368.351	1060.79	107.05	1060.73	8726.1	153.046		194.575	163.377	1.685	6.95525	18.24
